# Supplementary material for: Effectiveness of Autologous Plasma Rich in Growth Factors on Healing of Extraction Socket—A Systematic Review
Source: J Clin Med. 2026 Jan 12;15(2):593. doi: 10.3390/jcm15020593 (PMC12842386; doi:10.3390/jcm15020593)
Supplement: Supplementary file 1 [file jcm-15-00593-s001.zip]

Archive with 4 entries (4 files):
- Supplementary file S3. PRISMA Main Checklist.pdf
- Supplementary file S4. PRISMA Abstract Checklist.pdf
- Supplementary file- 2-Search Stratagies.pdf
- Supplementary Table S1- Heterogenicity assessment.pdf
